# Supplementary material for: The Role of High-Sensitivity C-Reactive Protein in Activities of Daily Living Among Middle-Aged and Older Adults: A Prospective Cohort Study
Source: Nutrients. 2025 May 20;17(10):1732. doi: 10.3390/nu17101732 (PMC12113845; doi:10.3390/nu17101732)
Supplement: Supplementary file 1 [file nutrients-17-01732-s001.zip]

Archive with 1 entries (1 files):
- nutrients-3632848-supplementary.pdf
